# Supplementary material for: Amino Acid Properties, Substitution Rates, and the Nearly Neutral Theory
Source: Genome Biol Evol. 2025 Feb 20;17(3):evaf025. doi: 10.1093/gbe/evaf025 (PMC11884779; doi:10.1093/gbe/evaf025)
Supplement: evaf025_Supplementary_Data [file evaf025_supplementary_data.zip]

Archive with 2 entries (2 files):
- Supplement.docx
- SupplementaryTables.xlsx
